# Supplementary material for: Analysis of macaque BTN3A genes and transcripts in the extended MHC: conserved orthologs of human γδ T cell modulators
Source: Immunogenetics. 2019 Aug 5;71(8):545–59. doi: 10.1007/s00251-019-01126-9 (PMC6790196; doi:10.1007/s00251-019-01126-9)
Supplement: Supplementary file 3 — (XLSX 11 kb) [file 251_2019_1126_MOESM3_ESM.xlsx]

## Sheet: Exon 4 skipping
Suppl. Table 2 AS scores
AS scores exon 4 skipping
	BTN3A1						BTN3A2						BTN3A3						BTN3A3-Like
	3'			5'			3'			5'			3'			5'			3'			5'
	MES	HSF	PWM	MES	HSF	PWM	MES	HSF	PWM	MES	HSF	PWM	MES	HSF	PWM	MES	HSF	PWM	MES	HSF	PWM	MES	HSF	PWM
Score	8.55	94.74	86	5.82	77.89	-	9.09	85.84	86	7.59	75.25	75	9.48	89.15	87	7.59	75.25	76	8.63	82.25	86	-	-	-
Actual and AS scores of 3'SS and 5'SS selection with Del112 in exon 2
	BTN3A1 Exon 2						BTN3A2 Exon 2						BTN3A3 Exon 2						BTN3A3-like Exon 2
	Actual 3'			Actual 5'			Actual 3'			Actual 5'			Actual 3'			Actual 5'			Actual 3'			Actual 5'
Score	MES	HSF	PWM	MES	HSF	PWM	MES	HSF	PWM	MES	HSF	PWM	MES	HSF	PWM	MES	HSF	PWM	MES	HSF	PWM	MES	HSF	PWM
	6.25	87.35	85	8.94	94.98	86	6.27	87.35	82	8.94	94.98	86	5.29	83.43	80	8.94	94.98	87	7.25	87.35	84	8.68	94.02	86
	BTN3A1 Exon 2						BTN3A2 Exon 2						BTN3A3 Exon 2						BTN3A3-like Exon 2
	Alt 3'			Alt 5'			Alt 3'			Alt 5'			Alt 3'			Alt 5'			Alt 3'			Alt 5'
	MES	HSF	PWM	MES	HSF	PWM	MES	HSF	PWM	MES	HSF	PWM	MES	HSF	PWM	MES	HSF	PWM	MES	HSF	PWM	MES	HSF	PWM
Score	3.13	81.59	-	8.60	85.96	85	3.56	83.44	-	6.18	84.8	85	3.09	81.56	-	8.60	85.96	85	3.21	83.44	-	8.60	85.96	85
